# Supplementary material for: A new statistical workflow (R-packages based) to investigate associations between one variable of interest and the metabolome
Source: Metabolomics. 2023 Nov 30;20(1):2. doi: 10.1007/s11306-023-02065-z (PMC10689553; doi:10.1007/s11306-023-02065-z)
Supplement: Supplementary file 1 — (XLSX 30 KB) [file 11306_2023_2065_MOESM1_ESM.xlsx]

## Sheet: Tabelle1
ID	Age	BMI	GUDCA	C10.0
K001	66.3682	27.8603	221.6	0.46
K002	23.6449	23.7783	940	0.54
K003	50.987	29.5398	72.3	0.46
K004	23.3684	21.8565	823.3	0.46
K005	57.3101	23.0994	111.3	1.52
K006	64.8666	24.8912	222.4	0.53
K007	69.2498	28.4737	311.2	2.1
K008	30.1595	22.1265	114	0.46
K009	55.8419	22.6939	195.8	0.46
K010	64.8091	24.2766	80	0.46
K011	55.0664	27.9527	150.8	0.46
K012	61.1403	24.7668	25	0.46
K013	70.0445	19.8171	38.9	0.46
K014	58.1896	25.605	144.5	0.65
K015	23.0445	21.5195	231.4	0.8
K016	65.3402	31.1738	63.3	0.46
K017	21.1951	28.2403	196.8	0.46
K018	40.9816	27.5685	44.2	0.48
K019	52.6585	22.8113	27.2	0.46
K020	64.3484	20.4986	76.8	0.61
K021	61.0555	31.4186	169.5	0.88
K022	54.165	22.038	339.4	0.43
K023	49.5654	19.9378	25	0.46
K024	57.3402	26.6163	41.1	0.46
K025	62.6064	24.6144	395	0.43
K026	67.8091	26.2531	268.2	0.46
K027	70.7844	27.7634	59	0.51
K028	72.4086	26.627	614.7	0.46
K029	75.9514	28.8938	66.7	0.46
K030	23.1102	19.9696	151.2	0.46
K031	70.373	29.2052	101	0.67
K032	59.6585	24.3844	72.2	0.48
K033	33.2854	27.1664	52.5	0.46
K034	32.2389	19.1942	506.2	0.7
K035	55.9268	27.0444	311.4	0.46
K036	49.0226	25.9612	150.5	0.46
K037	29.5654	27.7669	226.5	0.46
K038	26.7406	20.5427	162.2	0.74
K039	33.6831	19.4068	61.9	0.46
K040	22.7242	23.8565	51.2	0.46
K041	73.0555	25.7171	68.4	0.67
K042	48.3019	25.8844	90	0.82
K043	52.5462	22.535	39.1	0.73
K044	64.1568	25.4498	54.8	0.51
K045	68.5928	23.7716	87.7	1.09
K046	60.998	20.3489	176	0.46
K047	59.6996	22.6602	25	0.46
K048	61.5544	20.9221	367.8	0.51
K049	71.2005	27.7056	28.1	1.57
K050	64.5818	21.2011	53.2	0.46
K051	48.1759	22.971	41.9	0.97
K052	49.4196	18.8963	264.9	0.46
K053	24.0145	20.8209	45.3	0.46
K054	58.4689	30.1871	85.7	0.46
K055	51.4743	23.5956	98	0.46
K056	68.5182	22.2089	61.5	0.46
K057	67.5264	25.9932	35	0.46
K058	29.7762	23.1622	66.7	0.46
K059	48.5592	22.2658	51.2	1.97
K060	65.039	25.3706	107.3	0.81
K061	33.924	26.6141	140.1	0.83
K062	59.2197	25.2914	141.9	0.46
K063	18.872	19.0982	61.7	0.46
K064	58.4935	29.2357	369.3	0.88
K065	53.4196	20.3481	74.4	0.46
K066	71.9514	27.0976	38.1	0.46
K067	26.4524	21.9774	91.5	0.57
K068	23.5346	24.0779	119.9	0.46
K069	28.9159	22.133	263	3.66
K070	23.6851	23.3505	53	0.46
K071	64.2581	25.9413	374.8	0.55
K072	60.7926	25.9567	139.4	0.74
K074	24.5538	21.7965	900.9	0.46
K075	25.3402	19.1135	373	0.46
K076	62.4415	24.3587	91.2	0.46
K077	22.8747	19.0701	43.5	0.51
K078	50.1321	30.8566	74.6	1.71
K079	26.4716	19.2	143.7	0.52
K080	31.779	24.2361	64.7	0.46
K081	45.7625	21.6399	49.3	0.46
K082	62.3758	22.5993	25	0.46
K083	62.809	21.0118	51.4	0.54
K084	21.6715	27.102	52.6	0.46
K085	60.7598	24.5247	164.9	0.46
K086	65.3046	22.1265	64.5	1.71
K087	58.6988	23.7799	120	1.06
K089	60.0527	25.7741	25	0.57
K090	61.6523	19.5497	45.8	0.59
K091	20.7208	24.0195	250.7	3.79
K092	24.4716	27.7243	88.5	0.46
K093	50.4661	24.2422	44.8	0.46
K094	69.8255	26.5721	70.2	0.46
K095	52.7954	30.8724	162.3	0.64
K096	62.0007	27.1527	50.1	0.46
K097	45.9542	23.4944	26.9	0.64
K098	80.4333	27.1681	77.7	0.57
K099	60.8282	25.1903	26.4	0.43
K100	71.9186	27.2903	25	0.46
K101	74.9678	29.0112	33.3	0.46
K102	62.9377	27.1769	55.1	0.67
K103	63.1047	26.9638	126.6	0.59
K104	67.4689	21.5472	43.3	0.63
K105	70.976	23.8783	61.2	0.48
K106	37.3402	23.2625	299.2	1.32
K107	21.4032	24.2705	867.4	0.67
K108	66.6359	21.2734	290.8	0.46
K109	61.5346	21.5904	32.3	0.86
K110	58.2471	25.2534	57.6	0.46
K111	61.9952	20.4491	25	0.46
K112	71.655	24.0886	212.3	0.46
K113	60.5702	20.7008	169.7	0.53
K114	39.1458	22.182	92.2	0.46
K115	73.7043	27.2099	25	0.46
K116	70.0828	28.7438	53.6	0.79
K117	77.4251	27.3749	28.5	0.46
K118	58.488	23.1212	25	0.66
K119	51.5921	27.0511	39.2	0.66
K120	61.1047	25.7761	149	0.46
K121	64.2006	22.4913	37.4	0.46
K122	54.9131	25.8449	38.2	0.46
K123	57.1431	22.3569	282.5	0.46
K125	74.3183	28.5535	43.6	0.46
K127	66.4223	24.8061	25	0.46
K128	61.4716	27.2847	70.1	0.46
K130	73.7098	29.8705	26	0.46
K131	43.614	22.9214	84.3	0.46
K132	26.3238	20.6854	351.2	0.67
K133	25.0774	23.8301	31.4	0.46
K134	62.7591	21.9322	178.8	0.46
K136	70.1212	25.7407	35.6	0.46
K137	68.822	25.4321	47.8	0.46
K138	63.3785	20.8847	322.1	0.46
K139	60.883	25.5057	85.1	0.46
K140	22.8111	20.1123	40.2	1.14
K141	60.4333	25.3961	96.1	0.46
K142	55.2225	24.1176	110.4	0.46
K143	72.4798	23.7524	31.7	0.46
K144	66.2882	27.8325	376.1	1.1
K145	61.7892	19.0193	491.7	0.46
K146	53.6414	29.0741	25	0.46
K147	59.6277	27.5874	25	0.46
K148	70.0171	20.5095	59.5	0.5
K149	76.4169	25.2504	43.7	0.46
K150	49.2225	22.1139	25	0.46
K151	55.946	22.4996	205.4	0.46
K152	51.2663	23.6626	25	0.46
K153	64.2581	24.8902	41.8	0.46
K154	64.1157	21.3967	25	0.46
K155	65.1704	22.3716	63.1	0.51
K157	60.8658	25.7117	74.2	0.46
K158	48.228	26.5299	221.8	0.68
K159	56.3347	26.6908	25	0.46
K160	67.4634	21.3215	114.9	0.46
K161	69.9733	29.4252	83.5	0.46
K162	62.9843	21.8369	110.1	0.78
K163	53.9815	29.2388	310.8	0.46
K164	51.5072	23.0681	25	0.46
K165	66.4004	25.6312	135.5	2.43
K166	61.6366	23.7737	66.7	1.51
K167	69.3922	23.7562	248.8	1.61
K168	63.5674	29.702	25	0.46
K169	64.4853	23.8291	31	0.46
K170	73.8467	23.555	421.6	1.53
K171	58.9398	26.4332	47.5	0.46
K172	61.4333	29.6878	45.6	0.46
K173	77.0034	20.5913	142.6	0.62
K174	54.2635	23.1401	45.4	0.46
K175	25.3929	24.9064	120.9	0.54
K176	25.7926	22.8135	95.8	0.46
K177	79.5188	25.905	111.3	0.46
K178	20.1293	27.233	66.5	0.46
K179	66.4586	27.1597	154.8	1.29
K180	62.245	22.8756	75.2	0.46
K181	65.486	22.6308	25	0.46
K182	48.7105	22.529	45.6	0.46
K183	51.6447	20.8828	242.7	0.8
K184	56.2725	22.4943	54.6	0.46
K186	57.8556	22.3673	76.2	0.52
K187	73.9733	24.5247	25	0.46
K188	26.3409	20.9482	52.5	0.46
K189	22.7105	24.7289	37.3	0.46
K190	27.2067	20.1189	42.5	1.14
K191	79.0253	23.8467	38.2	0.59
K192	69.0171	24.0033	61.1	0.46
K193	41.9131	26.7755	152.5	0.46
K194	54.2615	28.5044	62.5	3.6
K195	55.2697	22.4088	64.9	0.46
K196	47.746	22.8582	58.3	0.46
K197	24.0883	22.0453	210	0.46
K198	36.5818	22.3545	86	0.46
K199	24.0445	24.1751	32.4	0.46
K200	55.0281	26.964	49.3	0.49
K201	60.3655	24.0181	25	0.46
K202	45.9651	20.3019	69.6	0.46
K203	22.6612	24.0258	59.9	0.61
K204	20.2123	23.5388	593.7	0.46
K205	45.3628	21.0703	25	0.63
K206	47.0637	29.1104	81.8	0.46
K207	43.7324	28.2972	118.8	0.46
K208	23.6146	22.8207	69.7	0.46
K209	25.7324	24.294	41	1.03
K210	35.5736	26.154	913.8	0.46
K211	27.4914	19.2912	144.4	0.46
K212	50.0363	22.5071	53.8	0.46
K213	23.9213	23.1405	25	0.46
K214	32.664	22.0689	164.5	0.02
K215	53.1239	18.0898	97.1	0.68
K216	23.2477	21.025	99.9	0.46
K217	27.4777	26.7972	120	0.46
K218	46.6585	23.8757	153.2	0.43
K219	41.2396	22.0445	70.1	0.46
K220	23.1266	19.947	447.1	0.46
K221	42.0856	24.2474	43.6	0.46
K222	57.2259	24.2908	226.7	0.46
K223	36.2827	18.5911	25	0.57
K224	50.9158	23.7152	256	0.46
K225	23.0828	27.0511	243.4	0.46
K226	45.5791	24.7245	240.5	0.47
K227	31.8309	20.5443	260.1	0.46
K229	42.0555	25.9329	142	0.96
K230	22.4093	19.4896	695	0.79
K231	45.7652	25.8027	47.9	0.46
K232	31.9705	24.3096	25	0.46
K233	23.3217	24.5963	243.3	0.46
K234	36.1211	22.3457	319.7	0.47
K235	34.4695	23.1866	104.4	0.46
K236	66.3491	22.5832	31	0.46
K237	23.924	22.861	46.9	0.46
K238	39.1431	22.0458	213	0.46
K239	46.3929	20.061	25	0.46
K240	52.3601	23.768	132	0.46
K241	21.1239	22.3269	422.6	0.65
K242	48.8666	22.9394	45.6	0.46
K243	25.831	29.8056	310	1.56
K244	58.8446	28.5373	76.4	1.04
K245	25.0007	20.6084	331.7	0.46
K246	21.1814	23.2975	90.6	0.46
K247	43.0527	24.8485	25	0.66
K248	46.2526	21.9555	701.6	0.46
K249	32.4313	20.7773	496.8	0.46
K250	27.8117	23.4428	426.6	0.46
K251	24.6092	23.8658	124.6	0.46
K252	61.9268	21.8402	27	0.46
K253	62.1622	23.2762	25	0.46
K254	50.1075	23.2507	38	0.46
K255	24.2525	20.6104	28.4	0.46
K256	61.5626	20.7385	61.3	0.46
K257	24.612	22.2834	194.5	0.45
K259	21.8529	21.0494	488.8	0.46
K260	35.2471	25.8844	102.8	0.46
K261	47.8008	22.191	149.3	0.77
K262	30.3874	26.9614	37.9	0.46
K263	50.05	20.8765	25	0.46
K264	44.3792	29.2062	141.1	0.46
K265	31.4805	23.4501	61.9	0.46
K266	38.8994	23.3163	184.6	0.46
K267	47.2307	21.0077	25	0.55
K268	32.8063	21.7993	28.8	0.46
K269	38.9651	19.9468	25	0.46
K270	30.5763	21.138	355.1	0.61
K271	34.6256	17.8359	178	0.74
K272	31.6119	22.5684	37.1	0.46
K273	29.7789	21.5451	35.4	0.46
K274	40.373	19.715	30.1	0.46
K275	26.9541	25.1349	597.1	0.46
K276	41.5106	25.1307	82.4	0.46
K277	48.831	22.9226	55.7	0.46
K278	49.5791	24.2974	25	0.46
K279	46.5681	20.5499	58.8	0.73
K280	29.1294	20.9883	25	0.46
K281	32.258	22.2138	177.3	0.46
K282	42.1376	24.0238	40.8	0.6
K283	25.1102	26.9342	60.9	0.46
K284	24.7543	25.9281	80.6	0.46
K285	34.6475	25.42	105.6	0.5
K286	30.154	23.9883	284.5	0.46
K287	48.4552	23.8357	25	0.46
K288	28.8365	20.1323	186.2	0.46
K289	44.499	26.9415
K290	30.5517	23.2998	60.1	0.56
K291	43.9048	24.1263	25	0.46
K292	27.5024	21.8276	109.1	0.73
K293	46.7351	28.1481	83.8	0.46
K294	34.2991	20.1622	241	0.46
K295	29.7297	21.0703	45.4	0.46
K296	29.3813	21.899	154.6	0.81
K297	23.4524	24.9307	192.4	0.46
K298	47.1239	24.7768	133.5	0.46
K299	29.768	24.7455	36.1	0.46
K301	32.1047	22.0735	50.5	0.7
K302	25.9186	26.2054	209.5	0.46
K303	22.8172	20.9185	66.5	0.46
K304	34.0117	17.9859	102.2	0.02
K305	42.321	24.8447	205.1	0.46
K306	34.1787	19.5038	308.2	0.46
K307	29.2252	22.7478	134.7	0.46
K308	24.5181	22.6327	219.6	0.46
K309	29.4853	22.3432	462.9	0.46
K310	38.3813	20.8688	220.2	0.66
K311	23.9897	21.8271	254.2	0.55
K312	27.5407	19.0409	438.3	0.46
