# Supplementary material for: A new statistical workflow (R-packages based) to investigate associations between one variable of interest and the metabolome
Source: Metabolomics. 2023 Nov 30;20(1):2. doi: 10.1007/s11306-023-02065-z (PMC10689553; doi:10.1007/s11306-023-02065-z)
Supplement: Supplementary file 2 — (R 3 KB) [file 11306_2023_2065_MOESM2_ESM.r]

### attache required packages
library("tram")
library("tukeytrend")
library("multcomp")
library("survival")
library("xtable")
library("readxl")
set.seed(290875)

### import data

dd <- read_excel("data_lab.xlsx")

### define bread part for sandwich estimation of vcov's
bread.mlt_fit <- function(x) vcov(x) * nrow(x$data) 
bread.mlt <- function(x) vcov(x) * nrow(x$data) 

### (I) endpoint GUDCA with left censoring at value 25
(dd$GUDCAsurv <- with(dd, Surv(GUDCA, event = GUDCA > 25, type = "left")))
## support of baseline transformation
suGUDCA <- quantile(survfit(GUDCAsurv ~ 1, data = dd), 
                    prob = c(0, .95))$quantile
## age metameters
dd$Ageari<-dd$Age
dd$Agelog<-log(dd$Age)
m_dat<-dd
## transformation models: h(GUDCA) ~ N(beta * Tukey(age), 1)
fma <- as.mlt(BoxCox(GUDCAsurv ~ Ageari+BMI, data = m_dat, 
                     support = suGUDCA))
fmA <- as.mlt(BoxCox(GUDCAsurv ~ Agelog+BMI, data = m_dat,
                     support = suGUDCA))
## joint inference for all two metameters
maxT <- glht(mmm(ari = fma, log = fmA),
             mlf(ari = "Ageari=0", log = "Agelog=0"))
## single-step adjusted p-values
summary(maxT)
## global test
(minpGUDCA <- min(summary(maxT)$test$pvalue))
library(ggplot2)

### (II) Endpoint C10.0 with no censoring but many ties. Treat data as
### interval-censored
dd$C10.0surv <- with(dd, Surv(time = C10.0 - 0.005, time2 = C10.0 + 0.005, 
                              type = "interval2"))
suC10.0 <- quantile(survfit(C10.0surv ~ 1, data = dd), 
                    prob = c(.01, .9))$quantile
m_dat$C10.0surv <- dd$C10.0surv

fma2 <- as.mlt(BoxCox(C10.0surv ~ Ageari+BMI, data = m_dat, 
                      support = suC10.0))
fmA2 <- as.mlt(BoxCox(C10.0surv ~ Agelog+BMI, data = m_dat,
                      support = suC10.0))

maxT2 <- glht(mmm(ari = fma2,log = fmA2),
             mlf(ari = "Ageari=0", log = "Agelog=0"))
## single-step adjusted p-values
summary(maxT2)
## global test
(minpC10.0 <- min(summary(maxT2)$test$pvalue))

####### bivariate Multiple endpoints test
maxTbiv <- glht(mmm(ari=fma, log=fmA, ari2=fma2, log2=fmA2),
           mlf(ari="Ageari=0", log="Agelog=0",
               ari2="Ageari=0", log2="Agelog=0"))
multEndpoint<-summary(maxTbiv)
CIBB<-confint(maxTbiv)

confint(maxTbiv)
